# Supplementary material for: Belonging through meaningful activity in the transition from unhoused to housed
Source: PLoS One. 2024 Sep 26;19(9):e0310701. doi: 10.1371/journal.pone.0310701 (PMC11426477; doi:10.1371/journal.pone.0310701)
Supplement: S1 File — This file (S1 File) provides the coding tree for the data, including the parent ID, depth of coding level, and code name (title). The data was exported from Dedoose [41]. (XLSX) [file pone.0310701.s001.xlsx]

## Sheet: Codes
Supplemental Information: Coding Tree Exported From Dedoose
Study: Belonging through meaningful activity following homelessness
Id	Parent Id	Depth	Title
1		0	\\1 ESSENCE '-' "I don't feel like I belong ... everything in the world is not for me....it's for people with ... enough money to... enjoy those things"
2	1	1	\\THEME 1 '-' "Being where I am with people who care about me... It actually feels good"
3	2	2	\\SUB'-'THEME (1 Meaning) '-' Creating your own 'chosen family'
4	3	3	"I have a lot of found family... they always are there to help me ... it's probably the most important thing in my life"
5	3	3	Camping and celebrating special occasions with 'found family' helps maintain the relationships
6	3	3	Chosen family "is the closest thing to family that I have"
7	3	3	Cooperative living as a strategy, with individual and shared spaces to hang out and various community roles
8	3	3	Developing a chosen family evolved over time
9	3	3	Learning to choose the right people instead of those who "wanna drag me down"
10	3	3	Picking people for the "core group of support" rather than including people who talk behind backs
11	3	3	Surrounded by people who would come help at 3 AM out on the highway
12	3	3	The distance and fatigue made it difficult to spend time with chosen family
13	2	2	\\SUB'-'THEME (1 Meaning) '-' "Being able to know ... I am welcome and wanted here"
14	13	3	"being able to know this is my space, I am welcome and wanted here ... that's really powerful"
15	13	3	"I don't want to leave [this city]"
16	13	3	"I would not have stayed there as long ... if it weren't for my roommate"
17	13	3	"One of the things that's been really good for me has been ... having a good friend in the house"
18	13	3	A strong bond with a counsellor who "believed in me ... and showed me love...with no judgement"
19	13	3	Able to get social time and maintain mental health because of having a close friend living in the house
20	13	3	Having friends in the apartment building helps makes a difference
21	13	3	Having roommates around to talk is good for well'-'being
22	13	3	It feels good to be able to trust everybody in the building
23	13	3	Roommate was "huge buffer"
24	13	3	The community is "starting to come around to us"
25	13	3	The neighbours are nice and one neighbour put a welcome card on the door
26	13	3	Unpacking as a sign of settling in, feeling at home
27	13	3	Within the building, it's like a "little commune"
28	2	2	\\SUB'-'THEME (1 Meaning) '-' Knowing "It's not just me... someone else is gonna be there to support me through this process"
29	28	3	"Being where I am with people who care about me, I actually feel good"
30	28	3	"I knew who I could go to"
31	28	3	"I've got people to look after me"
32	28	3	"It feels great when you have people that know you"
33	28	3	Attending church where you are known feels like "home"
34	28	3	Having a good friend that would stand up for you helped to feel "much more secure"
35	28	3	Having a partner who is also in recovery led to a healthy, honest relationship
36	28	3	Having people you can lean on, where it goes both ways, is "vital for our humanity"
37	28	3	Having social supports to help with moving in
38	28	3	It meant so much to build trust from the staff and to able to trust them
39	28	3	Knowing "It's not just me... someone else is gonna support me through this process ... changed the experience"
40	28	3	Knowing people from treatment, school, and work helped with feeling integrated
41	28	3	My friend "knows when I'm not taking my meds"
42	28	3	My friends "are truly the people that help guide me into recovery"
43	28	3	Struggling to be alone
44	28	3	The church was supportive and helped with the transition to housing.
45	2	2	\\SUB'-'THEME (1 Meaning) '-' Redefining roles through belonging with family
46	45	3	"Taking out time for those connections and... filling my cup"
47	45	3	\\SUB'-'THEME '-' Family gives access to meaningful roles
48	47	4	"I don't want my grandkids to ever think bad of me... I have to do things to make them proud of me"
49	47	4	"I know I'm here for ... a good purpose"
50	47	4	"They're (my children) my life because they're all I have"
51	47	4	Children are motivators to stay away from doing unhealthy things
52	47	4	Children as motivator to get off the streets
53	47	4	Enjoy going to movies with son
54	47	4	Grandchildren as a motivator
55	47	4	Having kids prompted making positive lifestyle changes
56	47	4	Learning that by engaging in a treatment program would get kids back provided motivation to make changes
57	47	4	Losing kids resulted in not able to "see a light at the end of the tunnel"
58	47	4	Loved living with grandkids
59	47	4	Need to maintain good mental health to keep healthy relationships with the kids, to keep them happy, and to work
60	47	4	Needing to keep "mental health in check" for my kids" and "it starts with self'-'care like... taking out time for me"
61	47	4	Playing guitar with son
62	47	4	Striving to do better with communication and parenting with daughter, and trying to end the cycle of abuse
63	47	4	Want to be able to have son over
64	47	4	Wanting to do better as a parent the second time around
65	47	4	Working towards rebuilding relationship with kids
66	45	3	\\SUB'-'THEME '-' Family is the most important thing
67	66	4	"If I wasn't able to talk to my friends or even see my kids it would just crush me"
68	66	4	Family are "my biggest supporters" despite stealing from them and treating them poorly
69	66	4	Friends and family have been a huge support
70	66	4	Got help getting kids back
71	66	4	Having a relationship with family is important for keeping well mental health wise
72	66	4	Having supportive, encouraging family is "everything"
73	66	4	Making up for lost time by going to visit mom
74	66	4	Missing out on connecting with family
75	66	4	Still processing not making amends with mom before she passed, but connected to her spiritually
76	66	4	While saying family is important, there is minimal contact with most family members
77	45	3	\\SUB'-'THEME '-' Redefining boundaries to maintain family relationships
78	77	4	"My daughter has been there for me"
79	77	4	Abusive family
80	77	4	Boundaries needed with family when they use
81	77	4	Family "give a shit enough for me to not be... on the street"
82	77	4	Family doesn't always know how to provide emotional support
83	77	4	Family doesn't try to stop me from using
84	77	4	Fighting with brother making it challenging to live with him
85	77	4	Grateful to be able to live with brother but want own place
86	77	4	Having to set boundaries with family
87	77	4	Knowing mom would be a good support, but haven't dealt with the problems that led to not talking
88	77	4	Parents could hold back cash to help stop drinking
89	77	4	Sometimes not treated right
90	77	4	Unhealthy family dynamics
91	45	3	Experiencing guilt over not fighting to keep children
92	45	3	Feeling loved by mom for being allowed to live at the house
93	45	3	Going for coffee with family
94	45	3	It's nice to know there's someone who will help when there's nothing left
95	45	3	Maintaining connections through doing things like shopping or going for lunch with family is also self care
96	45	3	Not been in touch with ex'-'wife in years
97	45	3	Other than family, no other social supports
98	45	3	Still building trust with family
99	45	3	Support from parents as they thought the housing was a good fit
100	45	3	To keep family and friends in your life, "be a human being"
101	45	3	Trying to process the idea of belonging at the house
102	45	3	Wanting to see children, but it's not healthy for them right now
103	45	3	When homeless, shame was a deterrent to connecting with family
104	2	2	\\SUB'-'THEME (1 Meaning) '-' Spending time with others with shared experiences or interests
105	104	3	"Being able to hang out" at a youth hub, "seeing other people with similar experiences... helped me understand that other people are going through this and I'm not alone"
106	104	3	\\SUB'-'THEME '-' Connection through shared history of addictions
107	106	4	"I have to be surrounded by successful sober people"
108	106	4	"I met more people going to concerts or going to outings" with other sober people and learned "I can do this sober"
109	106	4	"I'm not alone, you know, it's just nice, it's comforting to see... a lot of people who are just like you"
110	106	4	"Sharing from the heart" at 12'-'step programs helped with making positive, supportive connections
111	106	4	"When I say 'I'm struggling today', they know exactly what I'm talking about"
112	106	4	12'-'step groups are a place where we "can say exactly how you feel cause we get each other."
113	106	4	Building a close friendship while journeying through sobriety
114	106	4	By attending the 12'-'step meeting, "I built a community with the people in recovery"
115	106	4	Experiencing community by "listening to others" and "sharing stories"
116	106	4	Feeling accepted when attending AA or NA
117	106	4	Good friends and counsellors provide support to help with addiction
118	106	4	Helpful strategies for addiction include attending meetings and building a safe network to call when needed
119	106	4	It helped to have somone donate hockey gear to be able to play hockey with others who were trying to stay sober.
120	106	4	Joining a support group would help with getting out
121	106	4	Keep going to meetings to thrive
122	106	4	Kept busy with going to meetings and counselling and doing activities
123	106	4	Learning how to have fun while sober
124	106	4	Living with a supportive group of guys with similar histories helped build a sense of belonging
125	106	4	Sharing similar interests such as sports helped with belonging
126	104	3	Attend activities in the community with others going through similar things
127	104	3	Attended a men's Bible study and made friends there before Covid
128	104	3	Close friendship developed over passion for social justice and feminism
129	104	3	Connecting with the queer community provided support and belonging
130	104	3	Despite very different traumatic experiences, bonding was possible because of "going through hell and back'
131	104	3	Feeling closer to friends with similar experiences or who show compassion
132	104	3	Feeling disconnected from others who can't relate
133	104	3	Interested in cognitive therapy and activity groups
134	2	2	\\SUB'-'THEME (2 Doing) '-' “I just play the uke" as a way to share music with passers'-'by
135	134	3	\\SUB'-'THEME '-' Gaps impacting ability to engage in desired activities
136	135	4	Access to desk space and a computer would allow for getting back to writing
137	135	4	Considering quitting drugs and alcohol to "get my hobbies back"
138	135	4	Covid, money, computer use, and access made continuing to do the radio show difficult
139	135	4	Hard to focus on writing when there are distractions and no desk space
140	135	4	Having low'-'cost access to programs such as painting, writing, or computer'-'related would increase belonging
141	135	4	Not able to make music and record in current housing
142	135	4	Would like to do more long boarding and cycling, but can't because they were stolen
143	135	4	Would prefer an apartment with 2 bedrooms to have "all my books"
144	134	3	\\SUB'-'THEME '-' Hopes for re'-'engaging in meaningful activities
145	144	4	Intentionally planning for independent living by including hobbies in the routine
146	144	4	Looking forward to being able to paint, study, and do yoga in the new home
147	144	4	Planning to write a book
148	144	4	Would like to engage in more creative activities
149	144	4	Would like to get back to exercising for fun
150	134	3	\\SUB'-'THEME '-' Meaningful activities that bring a sense of collective occupation
151	150	4	"Getting back into doing things like colouring which is something I hadn't done in the longest time"
152	150	4	"I do scrapbooking" to feel not so alone
153	150	4	"I just play the uke" as a way to share music with passers'-'by
154	150	4	"I'm quite occupied with my writing and reading right now"
155	150	4	"If I wanna paint ... I have space to paint ... which is really healthy for me I'm discovering"
156	150	4	Belonging through going to car shows and talking about engines with car owners
157	150	4	Care worker helps with doing leisure activities
158	150	4	Doing art can help with belonging
159	150	4	Enjoy decorating the yard to make an enjoyable outdoor space
160	150	4	Enjoy making music and recording to share with others
161	150	4	Passion with cars connects them with their dad
162	150	4	Taking advantage of manic episodes to be creative and write
163	134	3	Friend giving money to support hobby
164	2	2	\\SUB'-'THEME (2 Doing) '-' Building a sense of belonging by getting out into the community
165	164	3	"Getting out and going, playing games with my friends keeps me connected"
166	164	3	"I found out that's a reward and a privilege just to have a friend that can help me out with going bowling once or twice a week"
167	164	3	"I have to force myself to get out of my apartment and keep those connections ... because the minute I lose that connection... I get unstable"
168	164	3	"Setting down roots here"
169	164	3	\\SUB'-'THEME '-' Having a place to go provides opportunities to engage in meaningful activities with others
170	169	4	A community program provided the space to visit with friends
171	169	4	Being able to go to a place to make new friends and where "everybody knows me" helped when first housed.
172	169	4	Experiencing belonging when going to the [community organization]
173	169	4	Feeling trapped with "nowhere to go" and "nothing to do"
174	169	4	Going to one of the community organizations for meals and to do computer work "added a little more community", but Covid stopped that.
175	169	4	Having a place to come together would help to make new friends.
176	169	4	Having a place to go to, sit, and have a coffee provided social connections but Covid shut that down
177	169	4	More planned events bringing people together would help with belonging
178	169	4	Need to intentionally include recently housed individuals in activities and let them know "they matter"
179	169	4	Really enjoying going for coffee at "Timmy's"
180	169	4	Things that would help with developing a sense of belonging include having more programs and free things to do and more funding to create programs in the community like free sports leagues
181	164	3	\\SUB'-'THEME '-' Impact of Covid on going places
182	181	4	"Everything ... closed ... or canceled" due to Covid
183	181	4	"Throughout Covid I have felt trapped in my bedroom ... like a prisoner"
184	181	4	Covid shut down most of the services
185	181	4	Not wanting to go to the mall because there's too many people that might have Covid
186	181	4	Prior to Covid, didn't get out much because as things were difficult, and now, not going out due to Covid
187	181	4	Wanting to go to treatment to have a better life, but the Covid pandemic put that on hold
188	164	3	A community organization helped with finding groups
189	164	3	Attending church and "going to Timmy's" helped with belonging
190	164	3	Connecting over time through activities
191	164	3	Doing a radio show at the university provided social connection
192	164	3	Enjoy getting out into the community to do things alone
193	164	3	Enjoy going to the gym at the Y
194	164	3	Felt heard at a community organization.
195	164	3	Getting out of the house and connecting with others "adds interest to life"
196	164	3	Getting to know neighbours and going to stores regularly helped to feel like "this is where I'm supposed to be"
197	164	3	Go to the pub to have some pints, listen to music, and watch some tv
198	164	3	Going to a bar in search of opportunities to socialize
199	164	3	Going to the community program to do art to feel less alone
200	164	3	It feels good to be known by the waitresses when going out for a meal
201	164	3	It helped to have things to do during the day such as going to the [community organization]
202	164	3	Staying connected with friends and family as well as the community is important to thrive
203	164	3	Wanting to find something to do in the community
204	2	2	\\SUB'-'THEME (2 Doing) '-' Connecting through conversation
205	204	3	"How often do you see young people sitting with older people just sitting talking? Not very much... that would be beneficial for both becaues it gives value and credence to the older person"
206	204	3	"I keep really good close friends ... not much I can do about that [roommated passed away] other than, you know, talk to my friends about it"
207	204	3	"I wanna socialize, I wanna be with normal people"
208	204	3	"Just talking to somebody" is helpful.
209	204	3	"There's always someone to talk to ... we can trust each other ... we're only looking out for each other's best interest"
210	204	3	\\SUB'-'THEME '-' Using social media and technology impacts belonging
211	210	4	"I belong, it's just, I feel like a lot of people, I was born at the wrong time ... all this technology and stuff"
212	210	4	"Just staying in touch ... everyday, just sending a text off or a phone call or a message ... is so crucial."
213	210	4	Being part of the video game community, "I can be who I wanna be"
214	210	4	Using social media helped with maintaining connections
215	210	4	When not able to physically spend time with her children, Skype helped with maintaining relationships
216	204	3	A house full of people from different backgrounds made it possible to have deep philosophical discussions
217	204	3	Having unscheduled conversations led to a supportive, mutually close friendship
218	204	3	Listening helps keep good relationships
219	204	3	Randomly jumping into conversations just to be able to have a conversation with someone
220	204	3	Starting to talk with a guy at the community organization who reads poetry
221	204	3	Talking with friends helps with maintaining connections
222	2	2	\\SUB'-'THEME (2 Doing) '-' Hanging out as a meaningful activity that promotes belonging
223	222	3	Belonging when a friend "just wanna spend time with me"
224	222	3	Going for coffee and getting out to spend time with others helped keep connections
225	222	3	Inside jokes, support, and comradery made life manageable
226	222	3	Making memories together by having fun and going to concerts
227	222	3	One thing to keep good relationships with people is "to go over to a friend's and just hang out"
228	222	3	Regular invitations from other residents to join activities like playing cards
229	222	3	Spending time together going for coffee or hanging out downtown helped maintain a long'-'standing friendship.
230	222	3	To connect, "Just put.on...a beat and then ... laugh along to it"
231	2	2	\\SUB'-'THEME (2 Doing) '-' Sharing meals together facilitates belonging
232	231	3	"I really believe in family and having Sunday dinners... being with family ... it makes me comfortable, that's my comfort zone"
233	231	3	"My kitchen ... it brings the family together ... there's lots of love in a kitchen"
234	231	3	"There's not a lot of Sunday dinners ... and that to me is connection, doing meals together"
235	231	3	"When you have furniture or ...dishes ... you can have your friends over, you can have a meal, you can sit and ... chat"
236	231	3	A breakfast program in the common room gave a reason to get out of the house
237	231	3	Doing things like hosting Thanksgiving dinner makes the apartment start to feel like home.
238	231	3	Having dinner together regularly helps with staying in touch and maintaining relationships.
239	231	3	Making sure the housing always has a kitchen to use
240	231	3	Only one friend enjoys having meals together, and that friendship didn't work out
241	231	3	Pandemic restrictions limited communal meals as an option for making friends.
242	2	2	\\SUB'-'THEME (3 Contextual factors) '-' "Most of the time I just feel like I'm on the peripheral"
243	242	3	"Crowds bother me, but I get bored with people really quick"
244	242	3	"I don't wanna be around anybody"
245	242	3	"I go from a feeling of belonging to not. But I don't belong anwhere, I'm ... nomadic"
246	242	3	"I just feel like I'm watching" as opposed to belonging
247	242	3	"I've lost my friends, it seems"
248	242	3	"Most of my friends just go home to their parents' house... don't pay rent, don't have to pay groceries ... I don't"
249	242	3	"Most of the time I just feel like I'm on the peripheral ... I'm not even certain sometimes I'm on the edge"
250	242	3	\\SUB'-'THEME '-' Friends provide opportunities to connect, but finding friends is hard
251	250	4	"I've sort of learned how to socialize as a survival skill"
252	250	4	It is hard to make good, healthy friends
253	250	4	It takes so much energy to adjust to a new place and establish healthy relationships
254	250	4	It's hard finding groups of people your age to do things with
255	250	4	It's hard to stay connected with friends
256	250	4	Need more friends to go out with and do things together
257	250	4	Relationship with best friend is great now, but wasn't always good
258	242	3	\\SUB'-'THEME '-' Need to feel safe enough to be authentic
259	258	4	authentic
260	258	4	Being completely honest is important for healthy relationships
261	258	4	It took courage to tweet about needing a place to live
262	258	4	When friends don't state their needs explicitly, it leaves people guessing and builds uncertainty in the relationship
263	258	4	When homeless, "I felt like I had to keep it a secret"
264	242	3	\\SUB'-'THEME '-' Negative emotions when not belonging
265	264	4	"I just feel unwanted, uncared for, and nobody really gives a shit"
266	264	4	"I just feel useless ... I just cause more trouble than anything"
267	264	4	"I'm a fucking alien where I'm living"
268	264	4	"Totally disconnected, not only from society, but from myself as a direct result"
269	264	4	Don't want to be a burden
270	264	4	Feeling shame and overwhelmed with memories in the house
271	264	4	When strong personalities visit, "I feel like I'm a guest in my own place and ... have to follow their rules"
272	264	4	Worried about being a burden
273	242	3	\\SUB'-'THEME '-' Stigma
274	273	4	"Thrown back into the frying pan and made to feel the same things I used to feel"
275	273	4	Experiencing stigma
276	273	4	Feeling "looked down on"
277	273	4	Internalized stigma about being homeless
278	273	4	Something needs to be done to help the public realize people on government support have it ofr a reason so people can be more understanding
279	273	4	Stigma when trying to get housing
280	273	4	There is stigma associated with being on Ontario Works or ODSP, impacting belonging
281	242	3	A lifetime of being isolated and difficulty making friends
282	242	3	Been hurt too many times to have friends
283	242	3	Being taken advantage of
284	242	3	Communication about activities helps with finding groups
285	242	3	Conflicts with the law
286	242	3	Dealing with past traumas, homelessness, and constant pain is too much
287	242	3	Difficulty trusting others
288	242	3	Difficulty with trusting gets in the way of having a relationship
289	242	3	Don't have friends
290	242	3	Don't know how to build friendships and need help to learn
291	242	3	Don't know how to get past the fears without support
292	242	3	Experiences of trauma from difficult losses
293	242	3	Had to overcome a lot to get to today
294	242	3	It takes time to heal
295	242	3	It's been so long since I did anything that I don't know what to do
296	242	3	Lived in foster care
297	242	3	Lost business with eviction
298	242	3	Mom's place is a "funny farm", not a great back'-'up plan
299	242	3	More options are needed for barrier'-'free activities or programs to get people involved and spending time with others
300	242	3	Multiple episodes of homelessness
301	242	3	Needing some peer support to befriend them and to provide support to be able to open up and trust again
302	242	3	Needing support to learn how to manage anger
303	242	3	Not knowing what it would look like to feel like you belong
304	242	3	Painful memories associated with the house
305	242	3	Praying and asking for God's forgiveness as a way to alleviate negative thoughts and emotions
306	242	3	Previous PTSD and more situations adding to PTSD
307	242	3	Prior trauma
308	242	3	Problematic policies and lack of trauma informed care
309	242	3	Roommate is nice but not a friend, so it's a bit isolating
310	242	3	Scary and traumatizing situations with previous roommates
311	242	3	Social network included only support worker and one friend
312	242	3	Sometimes too "exuberant" when trying to make friends, but that's "trying to cover being nervous and unsure"
313	242	3	Those who have experienced trauma have a difficult time reaching out to develop connections
314	242	3	Wanting to live "in the middle of nowhere, where nobody can hurt me, so I can't hurt anybody else"
315	242	3	When someone does something that hurts, they have three chances and then they are gone
316	242	3	Without support, recently housed individuals will relapse and end up losing their housing
317	2	2	\\SUB'-'THEME (3 Contextual factors) '-' "Social connection is missing a lot right now" due to Covid
318	317	3	"Social connection is missing a lot right now"
319	317	3	Can't eat inside at community meals due to Covid
320	317	3	Covid limits options for connecting with others
321	317	3	Haven't been able to really get to know neighbours due to Covid
322	317	3	Need a PTSD support group, but everything is on Zoom due to Covid
323	317	3	The pandemic made it difficult for events and programs to run, negatively impacting belonging
324	317	3	The shutdown of sports programs due to Covid really affecting well'-'being
325	317	3	Would like to be able to attend groups but Covid stopped in'-'person groups
326	2	2	\\SUB'-'THEME (3 Contextual factors) '-' "You never really know anybody until you move in with 'em"
327	326	3	"Don't wanna rat them [roommates] out"
328	326	3	"I shouldn't need to fight for [my own space], it's my frigging bedroom"
329	326	3	"Now that I'm into housing... I'm left with a whole host of fucking problems"
330	326	3	"You never really know anybody until you move in with 'em"
331	326	3	A need for better roommate matching
332	326	3	A Transitional Housing Worker helped to navigate a challenging relationship with a landlord
333	326	3	Another place had fights, food theft, and breaking into others' rooms
334	326	3	Conflict at home
335	326	3	Considering returning to the streets becauses roommate is intolerable
336	326	3	Don't have to "walk on egg shells" anymore
337	326	3	Don't like roommates so purposely finding ways to get out of the house
338	326	3	Fearing making things worse by confronting roommate
339	326	3	Feeling so helpless due to all the "red tape"
340	326	3	Feeling watched
341	326	3	Felt more able to set boundaries when the boundaries were legitimized by the pandemic
342	326	3	Needing mediation support for relationships
343	326	3	Needing to choose between "the lesser of two evils"
344	326	3	Not able to get enough alone time at home
345	326	3	Not feeling safe to ask for change
346	326	3	Nowhere to feel comfortable, even at home
347	326	3	Repeated unhealthy dynamics at home
348	326	3	So much external stress and then having to deal with a bad roommate
349	326	3	Tension with the landlord
350	326	3	Through developing community, developed confidence to break free from a bad relationship
351	326	3	Took a while to get along with new roommates
352	326	3	Unhealthy tenant situation in the building, but on ODSP, can't afford anything else
353	326	3	Wanting to go back to the shelter because staff don't address the issues with other tenants
354	326	3	Was living with a drug dealer and surrounded by drugs
355	326	3	Would like roommates that share similar interests and are more intellectual
356	2	2	\\SUB'-'THEME (3 Contextual factors) '-' Location influences ability to connect with others
357	356	3	"Because I don't drive, it was very isolating and very depressing" when living in the West End
358	356	3	"I've missed being able to connect with other people who are important in my life as much because of the distance"
359	356	3	"It's been quite harmful being far away from ... the people who I'm closest to"
360	356	3	Being able to socialize more because of housing location
361	356	3	Being far from everywhere is isolating
362	356	3	Choosing to stay in a city near positive social supports
363	356	3	Getting housing meant not being able to see friends anymore and feeling alone
364	356	3	Knowing the area and having supports makes the transition to housing easier
365	356	3	Knowing where to go to get help when needed
366	356	3	Living "not anywhere near my life" was difficult
367	356	3	Moving "down the street" from the sober house allowed for staying connected with them
368	356	3	Without affordable transportation, people can't attend activities or see their friends
369	2	2	\\SUB'-'THEME (3 Contextual factors) '-' Unhealthy or unsafe living conditions made it diffiucult to engage
370	369	3	Couldn't really talk on the phone when living in the laundry room
371	369	3	Dirty living space
372	369	3	Got a bunch of cuts while at home and not sure how
373	369	3	Had to leave unhealthy living situation
374	369	3	It was difficult to live with others in such a small space
375	369	3	Landlord behaving strangely
376	369	3	Landlord has no clue what is happening
377	369	3	Lived in a laundry, a camp, and a garage '-' places that are not meant for living
378	369	3	Needing a clean space, a functional kitchen, and some furnishings to thrive
379	369	3	Needing to move to feel safe
380	369	3	No privacy at home
381	369	3	Opting to go to community meal programs instead of eating at home because of a dirty kitchen
382	369	3	Sense of security is important, but when renting a room, you have no rights and can be evicted without notice
383	369	3	Serious about getting different housing that is safe and a good fit
384	369	3	Tenant take'-'over of the building and staff don't know how to fix the problem
385	369	3	The pandemic made shared housing feel unsafe
386	1	1	\\THEME 2 '-' Being a "regular member of society"
387	386	2	\\SUB'-'THEME (1 Meaning) '-' "At my work ... I feel like I'm meant to be right where I am"
388	387	3	"At my work...I feel like I'm meant to be right where I am"
389	387	3	"Going to work and ... being a regular member of society" helped to feel a sense of belonging
390	387	3	"I'm a tree planter" and hoping "Covid doesn't mess up this season"
391	387	3	"I'm a very supportive friend and I'm there for people if they need it"
392	387	3	"Life bonding" through peer support
393	387	3	"The biggest thing is giving someone hope"
394	387	3	Difficult to see others going through struggles and wanting to help
395	387	3	Missing finding things in the dump to sell or give to others in need
396	387	3	Simply being with like'-'minded advocates "feels safer"
397	387	3	Used to want to give back, but now it feels like I'm the "poster child"
398	387	3	Wanting to be the person who motivates, encourages, and gives a little push
399	387	3	With peer support, "That one conversation could mean everything to that person"
400	386	2	\\SUB'-'THEME (2 Doing) '-' "I belong because I'm able to help my community"
401	400	3	"Giving back to ...somebody who I once was"
402	400	3	"I always enjoyed making people feel better"
403	400	3	"I belong because I'm able to help my community"
404	400	3	"I like volunteering...I like being involved with kids... because I just connect with them"
405	400	3	"I'm very involved with ... activism ... and politics ... and that has really given me a strong community"
406	400	3	"What is making me feel like I belong, giving back"
407	400	3	\\SUB'-'THEME '-' Advocacy
408	407	4	Advocating for a cap on rent increases to stop the cycle of returning to homelessness
409	407	4	Advocating for a program where landlords can't charge more than a set amount and the city covers the difference
410	407	4	Advocating for following Covid recommendations to no avail
411	407	4	Advocating for the city to provide free internet hot spots around the city
412	407	4	Using this interview as an opportunity to advocate
413	407	4	Writing advocacy letters to potential landlords as a strategy to be accepted for housing
414	400	3	\\SUB'-'THEME '-' Peer Support
415	414	4	"It's hard to get outta that dark hole ... talking with ... people who have done that gives you hope... It's empowering"
416	414	4	A peer support worker is like having a sponsor in a 12'-'step program
417	414	4	As a peer support worker, being able to empathize with clients based on personal experience
418	414	4	Giving back as an informal peer support worker
419	414	4	Peer support is less clinical
420	414	4	Recommend financial incentives to hire peer support workers to assist when first housed
421	400	3	Belonging developed through helping others who were going through similar experiences
422	400	3	Building positive relationships requires give and take
423	400	3	Careful with bringing men into the building to be considerate of some the residents' issues
424	400	3	Feeling a sense of belonging through active involvement at a community organization and being part of groups with government officials.
425	400	3	Getting out of the house to be "hands on" and "take care of others" through volunteering
426	400	3	Giving back is an important part of belonging
427	400	3	Giving hope by sharing personal journey
428	400	3	Helping people out is meaningful and a way to give back
429	400	3	In the past, "I had friends and we all hung ... we helped each other. I don't find there's a lot of that... I'm not finding it"
430	400	3	Sponsoring and helping other people struggling with addiction
431	400	3	Studying social justice to give back
432	400	3	To keep friends, "it comes down to when someone needs help from me ... I'm gonna go help them."
433	400	3	Two moms cooking for each other to help out led to a sense of belonging
434	400	3	Volunteering provided opportunities to get involved at the civic level
435	400	3	Want to study social work but it's not offered here
436	400	3	Wanting to go back to school to take Child and Youth
437	400	3	Wanting to work with women who have experienced legal issues, incarceration, and street'-'involvement
438	386	2	\\SUB'-'THEME (2 Doing) '-' Having a regular routine helps with feeling like part of society
439	438	3	"I felt healthy" when busy doing things
440	438	3	"I need routine or else I fail"
441	438	3	"It's nice living with friends...when we share responsibilities"
442	438	3	"Scheduling appointments first thing in the morning so it's easier to get out of bed and get going"
443	438	3	At home, "I'm just sitting there, not doing nothing"
444	438	3	Feeling at home when enjoying a routine of chilling with a book, a journal and some coffee or beer
445	438	3	Having a regular routine helped to feel part of society
446	438	3	Missing doing the day'-'to'-'day stuff when living in a camp
447	438	3	The pandemic created havoc with routines and resulted in falling into a deep depression
448	438	3	The structure of the programming at the apartment building helps with having something to do
449	438	3	Went every night to the cafe bar with live music
450	386	2	\\SUB'-'THEME (2 Doing) '-' Working
451	450	3	"I have [work] options"
452	450	3	\\SUB'-'THEME '-' Struggling with work
453	452	4	"Not good at holding onto jobs"
454	452	4	I've had "no life ... never really worked"
455	452	4	Looking for a job
456	452	4	Lost job but the job was not a good fit
457	452	4	The job was not a fit
458	452	4	Working for an agency where I used services "felt uncomfortable" and "changed their perspective of me"
459	450	3	Working and attending the program have been helpful
460	450	3	Working and having goals as a strategy to maintain abstainance
461	450	3	Working at the park helped with belonging, but Covid shut that down.
462	450	3	Would love to work with cars in some way
463	386	2	\\SUB'-'THEME (3 Contextual factors) '-' "I don't feel like I belong ... everything in the world is not for me....it's for people with ... enough money to... enjoy those things"
464	463	3	"I can never get ahead"
465	463	3	"I don't feel like I belong ... everything in the world is not for me....it's for people with ... enough money to... enjoy those things"
466	463	3	"It'd be nice to access things that I enjoy ... but the reality is idealism is just a fantism"
467	463	3	"No money and nothing to do" makes it hard to get out of the house
468	463	3	"The government is actually keeping us disabled"
469	463	3	\\SUB'-'THEME '-' Feeling "helpless" because "I've been forced to live in another toxic living situation"
470	469	4	"being forced to put yourself into a victim position to get the services you need"
471	469	4	"Finances meant that I was forced to be so far from my life"
472	469	4	"Fix this shit... And everybody knows it...I'm not saying anything that anybody doesn't already know"
473	469	4	"Huge government failure" when people face housing precarity and loss of housing due to low fixed income
474	469	4	"I can't afford to have a big enough place to have them (children) with me"
475	469	4	"I want my own space ... but ... these things cost more money"
476	469	4	"You can only do that for so long because it wears on your mental health" (Living in housing that is not a fit)
477	469	4	Feeling "helpless" because "I've been forced to live in another toxic living situation"
478	469	4	Feeling forced into unsuitable housing due to finances
479	469	4	Having to live in high risk areas due to low income
480	469	4	High crime area
481	469	4	Limited availability of affordable, high'-'quality housing
482	469	4	Living in a "slum house... but that's what you get for five fifty"
483	469	4	The first month housed is very tough financially
484	469	4	The neighbourhood isn't great
485	469	4	Universal basic income would be helpful, as the current amount for ODSP does not cover monthly expenses
486	469	4	When living elsewhere, had to pay hydro and was "really drowning" financially
487	463	3	A low income gym membership helps make it feasible
488	463	3	AISH is "really hard to get... they'll actually deny you a couple of times ... just ot make sure"
489	463	3	Became creative to meet needs
490	463	3	Can't use DRB so soon for first and last month rent
491	463	3	Couldn't afford to eat so depended on food banks
492	463	3	Disability only covers one month of rent to go to treatment
493	463	3	Disability Pension covers Y membership
494	463	3	Feeling stuck in a place that doesn't feel like home"
495	463	3	Finances limit choices
496	463	3	Food banks could allow more than one visit the first month
497	463	3	Getting cut off from welfare when given an inheritance
498	463	3	Government support only covers one month of rent to go to treatment
499	463	3	Government supports disregard the need to spend time with friends
500	463	3	Having a sense of security is important , knowing you can pay the bills and buy food
501	463	3	Having low cost or free activities to do with others would help people to "feel like they belong to this community and not feel so alone or isolated"
502	463	3	Having more money would give more access to programs or things to do
503	463	3	Housing precarity impacts the ability to settle in and experience belonging
504	463	3	It would be nice to be able to afford a taxi when not able to cope with the public
505	463	3	It's hard to make ends meet
506	463	3	It's nice to not have to stress over going to the movies or buying a shirt.
507	463	3	Lack of money prevented being able to have dinner with friends, go to the movies, or joining a martial arts club
508	463	3	Many lose housing when they don't have supports in place
509	463	3	Need to make some money to pay rent, but avoid dealing drugs
510	463	3	No one in this country needs to go hungry, but you may have to lose your pride to get food
511	463	3	Not enough money to meet basic needs
512	463	3	ODSP does not cover the cost of programs and is not enough to pay for programs out of pocket
513	463	3	ODSP is time limited for some people
514	463	3	On ODSP, "you barely survive"
515	463	3	People are effectively excluded from programs if they can't afford to attend
516	463	3	People should have choice in accessing the type of healthcare that meets their needs, but finances limit choice.
517	463	3	See the value in taking care or yourself financially and see the need for a higher monthly government support
518	463	3	Sold weed just to get by
519	463	3	Struggling to pay rent
520	463	3	The cost of joining programs is prohibitive
521	463	3	The government does not prioritise affordable housing and mental health treatment
522	463	3	The high cost of much'-'needed treatments prevents people from doing activities and is "incredibly ableist"
523	386	2	\\SUB'-'THEME (3 Contextual Factors) '-' Autonomy to make decisions
524	523	3	"Being able to decide what happens in your life ... is humanizing"
525	523	3	"Having that space ... that self'-'determination ... feeling like there’s enough space that it ... doesn’t just feel like you’re in your bedroom all day"
526	523	3	"You don't wanna be a guest in someone's house forever"
527	523	3	Being able to dream about personalizing the space is exciting
528	523	3	Breaking the rule for late night guests and wanting to have overnight guests
529	523	3	Losing sense of autonomy
530	523	3	No privacy and not feeling safe to design the space meant not feeling at home
531	523	3	Not allowed overnight guests without permission
532	523	3	Not having autonomy to decide how to apply government benefits to meet needs is dehumanizing
533	523	3	Vouchers provided the opportunity to personalize the space
534	386	2	\\SUB'-'THEME (3 Contextual factors) '-' Disability and health in relation to meaningful activity and belonging
535	534	3	\\SUB'-'THEME '-' Access to support (or lack thereof) impacts belonging
536	535	4	"Sometimes people are going to need help to create opportunities"
537	535	4	A list of treatment and therapeutic programs to do would be helpful
538	535	4	A lot of "hidden" programs that aren't well known
539	535	4	Can't see mental health worker in a crisis
540	535	4	Case Manager only does paperwork, no therapeutic support
541	535	4	Couldn't get supports because of being on the cusp of adult services
542	535	4	Covid delays access to supports
543	535	4	Covid has made seeing the psychiatrist challenging
544	535	4	Covid limits access to frequency of supports
545	535	4	Covid made the move'-'in challenging
546	535	4	Difficulty accessing needed support
547	535	4	Difficulty getting a family doctor
548	535	4	Feeling helpless seeking help
549	535	4	For a supportive housing building, you need enough staff to provide the supports
550	535	4	Getting "lost in the shuffle" of care providers wondering "When is it gonna be my turn?"
551	535	4	Getting basic services took long, especially without a phone
552	535	4	Important to have support early on when housed
553	535	4	Inconsistent messaging about resources
554	535	4	Insufficient resources
555	535	4	It would be helpful to have a peer support worker when transitioning to housing
556	535	4	It would be helpful to have automatic support when first housed in'-'home visits for mental health checks
557	535	4	Long wait lists to get a family doctor
558	535	4	Need access to medications
559	535	4	Need for housing support to continue for at least one year
560	535	4	Need staff with lived experience
561	535	4	Needed to be able to talk about trauma to process the experiences and "take them into bettering myself"
562	535	4	Needing a doctor and the right meds
563	535	4	Needing counselling and a psychiatrist
564	535	4	Needing support to develop life skills
565	535	4	Needing treatment program because withdrawal is so bad
566	535	4	Not aware of the available supports
567	535	4	Not having a phone meant not being able to have psychiatrist appointments as he only is offers phone sessions due to Covid
568	535	4	Obtaining nutritious and tasty meals is hard to come by with specific dietary needs
569	535	4	Recommends going to AA or treatment "for at least 6 weeks" to address drug or alcohol use
570	535	4	Resources not always available
571	535	4	Service providers need to be available to help
572	535	4	Some people struggle significantly with their mental health and need a lot more support than what is available
573	535	4	Support should include exploring goals, interests, and making a plan
574	535	4	Support workers overworked
575	535	4	The right help can improve health and allow you to develop healthier and stronger relationships
576	535	4	Wanting a formal diagnosis and the right medications
577	535	4	While housing program offered a lot, still need to go elsewhere for support
578	535	4	Would benefit from attending programs to manage emotions
579	535	4	Would benefit from mental health services
580	535	4	Would like more frequent support with mental health
581	534	3	\\SUB'-'THEME '-' Brain Injury affecting belonging
582	581	4	"I do have a number of barriers regarding health and figuring out the best housing"
583	581	4	A brain injury makes it challenging to predict energy levels so it is difficult to make plans
584	581	4	Getting out in winter was difficult due to low energy and cycling as the only mode of transporation
585	581	4	The government is responsible for people having to live in housing that is not suitable and "it takes so much energy"
586	581	4	With a brain injury, "having a close friend in the house meant ...always playing it by ear and it was fine"
587	534	3	\\SUB'-'THEME '-' My mental health is getting in the way of connecting with others
588	587	4	"A stable place of my own" helps for having a place to go when feeling depressed
589	587	4	Able to manage fears when with someone else
590	587	4	By sitting alone at home all day, you get depressed
591	587	4	Depression and anxiety make it hard to work
592	587	4	Depression and low motivation makes it hard to get out and do things
593	587	4	Doing activities you enjoy helps with motivation to do other things when out in the community
594	587	4	Excluded from activities due to disabilities and criminal record
595	587	4	Experiencing PTSD and "falling through the cracks"
596	587	4	Following conversations is hard when experiencing bipolar symptoms
597	587	4	Improved mental health when good people from the past are there to help
598	587	4	Isolation would result in a rapid decline in well'-'being
599	587	4	It's hard to see people overdosing and dying outside
600	587	4	It's impossible to manage mental health when experiencing housing instability
601	587	4	Living alone was isolating and hard on mental health
602	587	4	Needing to have someone available to talk to or do things with to maintain mental health
603	587	4	Not belonging because of "the way I act sometimes, I guess"
604	587	4	Not trusting others due to bipolar and PTSD
605	587	4	Overwhelmed following the move to the point of making and acting on a suicide plan
606	587	4	Overwhelmed with how big the new place was
607	587	4	Paranoia and delusional thoughts preventing going outside in the dark
608	587	4	PTSD is impacting daily functioning as an adult
609	587	4	Skipping school to cope with mental health
610	587	4	Struggling with mental health makes it difficult to have a sense of belonging
611	587	4	The frenzy of moving can trigger a manic episode
612	534	3	\\SUB'-'THEME '-' Physical health and disability
613	612	4	A comfortable bed helps with pain management and helped make the apartment feel like home
614	612	4	Accessing the city is very challenging when using mobility equipment because the city is not designed for this
615	612	4	Avoiding doing basic everyday tasks due to constant pain and physical disability
616	612	4	Balancing the physical challenge of leaving the house with the negative impact on mental health of staying home
617	612	4	Difficulty getting to community organization to get basic items
618	612	4	Inaccessible housing makes it difficult to get out of the house and into the community
619	612	4	Mostly staying at home watching tv, reading, and doing word puzzles because it is difficult to get out
620	612	4	Previous place was not a fit because of stairs and the location of the laundry
621	612	4	Seniors and individuals with mobility disabilities are seen as a "drain on the system"
622	612	4	So much to do still, "all the piddly stuff", but needing assistance due to mobility challenges
623	612	4	Taking a "suck it up buttercup" attitude to manage disappointments or frustrations when not "important enough that people say 'well you come first this time'"
624	612	4	Trying to be the "good little girl" when I "just wanna scream"
625	612	4	When wanting to work, was told working is not possible due to health issues
626	612	4	Winter and snow clearing are a problem for indiviuals with mobility challenges
627	534	3	\\SUB'-'THEME '-' Substance use disorder
628	627	4	"His alcoholism is not my problem but it is now that he's living with me"
629	627	4	"I was letting everybody come in" to the point "you kind of lose control and it's ... not even your place anymore"
630	627	4	"Life’s hard to handle sometimes so, you know, I use sometimes just to make the day go by"
631	627	4	Crystal meth makes people aggressive and affects how they live with others
632	627	4	Drinking and using drugs gets in the way of maintaining good relationships with others
633	627	4	Exposure to drugs in the community and needing to remember progress to stay clean
634	627	4	Getting baked sometimes gets in the way of wanting to go out
635	627	4	Going through crystal withdrawal makes making and keeping friends hard
636	627	4	Keeping busy in meaningful ways as a strategy for recovery from substance use
637	627	4	People shouldn't have to go to a faith'-'based addiction program
638	627	4	Regularly seeing people from drug use days can be challenging but also is a reminder to never go back
639	627	4	Some friends gently remind when drinking too much
640	627	4	Struggle to get out of the house when drunk
641	627	4	The downward spiral of addiction "ruined every healthy relationship"
642	627	4	Using again would get in the way of staying involved in activities
643	627	4	Using drugs resulting in treating others poorly
644	627	4	Wanting to cut back on alcohol and weed to be able to work, and yet they are coping mechanisms
645	627	4	When inebriated, sometimes not treating others with respect
646	534	3	A Food Bank delivery program would be very helpful
647	534	3	Being housed in the right kind of housing would help with quitting drugs and alcohol
648	534	3	Health and personal struggles sometimes make it hard to experience belonging
649	534	3	Needing a student counsellor to help set goals and for weekly accountability
650	386	2	\\SUB'-'THEME (3 Contextual factors) '-' Location and access to transportation facilitates being a 'regular member of society'
651	650	3	"Even with a free bus pass transportation is, is still a huge hassle"
652	650	3	"If you don't have a safe space to store your bicycle... or ... safe routes to bike on, or walkability ...then you are really limiting people"
653	650	3	Being close to downtown allows for getting to the community organization for mental health support
654	650	3	Being close to everything and to the people I help is helpful
655	650	3	Being on an express bus route makes it easy to get downtown and wherever
656	650	3	Got a bike and that's helped as a mode of transportation
657	650	3	Having one's own apartment in a good location made it quicker to get to places
658	650	3	Living in the core makes cycling easier
659	650	3	Need access to a free or low cost bus pass
660	650	3	Safe, bikeable areas is important for good mental health and when cycling is the main mode of transportation
661	650	3	There's nothing to do in this community
662	650	3	There's positives and negatives about living downtown
663	650	3	Walkability is important
664	650	3	Working towards getting a car to have the freedom to come and go without planning around others
665	1	1	\\THEME 3 '-' "My cats ... are like my kids to me"
666	665	2	\\SUB'-'THEME '-' Interacting with the living world around them
667	666	3	Better urban planning can make it possible for everyone to be able to access nice green spaces
668	666	3	Finding meaning in connecting with nature
669	666	3	Getting "in tune with nature" by sitting outside or going for walks
670	666	3	Green spaces are important for good mental health, but many people can't afford to get to green spaces
671	665	2	\\SUB'-'THEME '-' Pets provide a purpose and connection
672	671	3	"I consider [my cats] my family... when I'm really agitated, I can pet them and it calms me... they're good company"
673	671	3	"I've been going out and seeing the cat I raised... I've now given [my good friend] the cat but I'm still allowed to come and visit"
674	671	3	"My cats ... are like my kids to me" and this space worked to be able to take care of them
675	671	3	"Pets are good for people"
676	671	3	"That little furball ... I'm as much her mom as if I'd given birth to her... she knows she can count on me...When you have the responsibility of another life, you have to take care of it"
677	671	3	\\SUB'-'THEME '-' Contextual factors regarding having pets
678	677	4	Can't stay longer than 28 days because of the 2 cats
679	677	4	On OW, would have had to give up pets to be able to live somewhere affordable
680	677	4	Prioritizing kitty over personal needs
681	671	3	Great, fun stories come from having pets
682	671	3	Having a dog supports mental well'-'being
683	671	3	Having the responsibility of ensuring the pets got fed and watered daily provided purpose
684	671	3	Pets give a reason to get up
685	671	3	Talking to the kitty like they are human
686	671	3	Volunteering at the SPCA as a way to connect with animals and to have a purpose
